# Supplementary material for: Influence of parental physical activity on offspring’s nutritional status: an intergenerational study in the 1993 Pelotas birth cohort
Source: Public Health Nutr. 2021 Sep 27;25(8):2206–13. doi: 10.1017/S1368980021004079 (PMC9991797; doi:10.1017/S1368980021004079)
Supplement: Supplementary file 1 [file S1368980021004079sup.zip]

Archive with 3 entries (3 files):
- S1368980021004079sup001.docx
- S1368980021004079sup002.docx
- S1368980021004079sup003.docx
